# Supplementary material for: The Effect of Diet and Exercise Interventions on Body Composition in Liver Cirrhosis: A Systematic Review
Source: Nutrients. 2022 Aug 17;14(16):3365. doi: 10.3390/nu14163365 (PMC9414099; doi:10.3390/nu14163365)
Supplement: Supplementary file 1 [file nutrients-14-03365-s001.zip]

Archive with 1 entries (1 files):
- nutrients-1851454-supplementary.pdf
